# Supplementary material for: Association of the Gut Microbiota with the Host’s Health through an Analysis of Biochemical Markers, Dietary Estimation, and Microbial Composition
Source: Nutrients. 2022 Nov 23;14(23):4966. doi: 10.3390/nu14234966 (PMC9735734; doi:10.3390/nu14234966)
Supplement: Supplementary file 1 [file nutrients-14-04966-s001.zip]

Archive with 1 entries (1 files):
- nutrients-1992125-supplementary.pdf
